# Supplementary material for: The mechanism on phosphorylation of Hsp20Ser16 inhibit GA stress and ER stress during OGD/R
Source: PLoS One. 2019 Mar 7;14(3):e0213410. doi: 10.1371/journal.pone.0213410 (PMC6405072; doi:10.1371/journal.pone.0213410)
Supplement: S1 File — (XLSX) [file pone.0213410.s002.xlsx]

## Sheet: Sheet1
Fig. 1 Apoptosis in non-transfected human SH-SY5Y cells after OGD/R.
id	Normal	OGD	OGDR-6h	OGDR-12h	OGDR-24h	OGDR-36h
1	3.56	3.78	6.75	13.95	19.47	21.68
2	2.89	3.23	7.53	12.99	18.19	20.08
3	3.27	4.12	6.36	13.11	18.47	20.19

## Sheet: Sheet2
Fig. 2 The apoptosis rate of human SH-SY5Y cells transfected with pEGFP-N1, WT, S16A and S16D plasmids after OGD/R.
		OGD/R-0h	apoptosis rate	OGD/R-6h	apoptosis rate	OGD/R-24h	apoptosis rate	OGD/R-36h	apoptosis rate
	MOCK	1	4.41	1	8.06	1	18.97	1	21.53
		1	3.57	1	6.35	1	19.63	1	21.68
		1	3.12	1	5.69	1	16.51	1	17.39
	WT	2	3.95	2	6.82	2	9.78	2	11.52
		2	3.14	2	6.48	2	9.82	2	10.96
		2	4.16	2	5.51	2	7.94	2	9.95
	S16A	3	3.95	3	7.35	3	18.08	3	20.01
		3	3.85	3	6.59	3	18.79	3	20.78
		3	2.82	3	6.09	3	15.9	3	16.78
	S16D	4	4.58	4	7.27	4	8.49	4	10.81
		4	4.21	4	6.54	4	8.98	4	9.85
		4	3.72	4	6.41	4	6.89	4	8.65
		normal	apoptosis rate
		1	3.92
		1	3.78
		1	2.92

## Sheet: Sheet3
Fig. 3 The viability of human SH-SY5Y cells.
group	normal-0h	normal-6h	normal-12h	normal-24h	normal-36h		OGD/R-0h	OGD/R-6h	OGD/R-12h	OGD/R-24h	OGD/R-36h
1	1	1.014	1.095	1.213	1.211		0.817	0.646	0.609	0.552	0.653
2	1.033	1.077	1.146	1.187	1.32		0.724	0.727	0.57	0.568	0.584
3	0.967	1.008	1.053	1.14	1.231		0.775	0.736	0.666	0.656	0.563

## Sheet: Sheet4
Fig. 4 The OD value (MTT) after OGD/R of human SH-SY5Y cells transfected with pEGFP-N1, WT, S16A and S16D plasmids.
		Normal	MOCK	WT	S16A	S16D
0h	1	0.49	0.37	0.41	0.41	0.37
	2	0.43	0.37	0.29	0.29	0.31
	3	0.46	0.34	0.35	0.38	0.43
6h	1	0.54	0.31	0.28	0.28	0.36
	2	0.46	0.36	0.36	0.37	0.3
	3	0.44	0.29	0.29	0.31	0.3
24h	1	0.64	0.34	0.49	0.3	0.51
	2	0.5	0.26	0.41	0.33	0.41
	3	0.51	0.24	0.39	0.27	0.43
36h	1	0.53	0.32	0.44	0.33	0.51
	2	0.61	0.24	0.36	0.25	0.39
	3	0.57	0.28	0.43	0.23	0.45

## Sheet: Sheet5
Fig. 5 The morphological changes in the Golgi apparatus of N2a cells after reperfusion for 36 hours following 4 hours of OGD in each group.
		MOCK	WT	S16A	S16D
	volume	18.29	16	53.35	12.53
		48.31	16.02	58.06	12.74
		23.24	13.09	39.05	9.56
		41.5	12.78	52.33	11.04
		39.6	11.72	42.12	8.72
		44.87	12.97	30.09	8.48
		39.14	15.47	33.67	10.24
		26.96	15.11	48.11	12.57
		45.12	11.71	39.86	9.26
		43.17	12.23	47.66	12.76

## Sheet: Sheet6
Fig. 6 The morphological changes of the Golgi apparatus in SH-SY5Y cells after reperfusion for 36 hours following OGD for 4 hours in each group.
		MOCK	WT	S16A	S16D
	The volume of GA	35.99	10.42	33.87	8.14
		23.75	10.4	32.94	8.19
		20.09	8.33	20.9	8.36
		26.08	9.09	20.68	7.85
		38.79	7.79	29.03	6.85
		17.73	8.88	34.93	7.41
		23.26	10.45	37.75	6.75
		26.09	8.48	35.56	5.98
		25	10.65	31.33	6.57
		24.02	10.11	32.51	6.3

## Sheet: Sheet7
Fig-8A:Changes of Grasp65 protein expression
		Normal	MOCK	WT	S16A	S16D
		37.15
		31.47
		29.21
0h			12.79	13.01	14.39	10.13
			10.44	10.1	11.31	9.35
			10.46	10.67	11.38	6.59
6h			9.75	25.51	11.42	15.64
			11.57	20.92	11.76	15.47
			11.23	23.35	14.08	11.63
24h			19.08	24.91	18.3	22.55
			18.96	20.72	17.46	18.24
			16.68	22.23	14.79	21.11
36h			21	30.87	19.13	23.86
			18.17	26.28	16.27	19.59
			18.52	25.2	16.62	19.43
Fig-8B:Changes of GMAP210 protein expression.
		Normal	MOCK	WT	S16A	S16D
		34.31
		32.55
		28.72
0h			9.14	13.9	7.68	14.27
			9.28	11.75	6.45	13.77
			7.02	11.13	6.39	11.74
6h			4.67	15.04	11.1	17.23
			3.52	12.51	10.58	14.05
			4.59	12.2	9.01	14.32
24h			12.67	19.99	11.36	26.62
			10.68	19.52	9.88	23.19
			10.43	16.23	9.51	22.55
36h			13.22	30.67	11.27	37.43
			11.55	27.71	9.86	33.04
			9.79	31.17	10.82	32.28
Fig-8C:Changes of Golgin160 protein expression.
		Normal	MOCK	WT	S16A	S16D
		54.18
		49.06
		47.45
0h			26.92	27.8	23.61	29.18
			21.82	23.03	20.71	24.76
			26.71	23.21	19.43	24.51
6h			29.66	27.81	27.63	21.59
			24.85	20.54	21.78	21.93
			23.94	22.11	21	16.03
24h			26.43	42.58	25.82	38.72
			27.47	40.86	20.42	35.75
			22.48	37.61	20.21	30.89
36h			25.39	40.93	27.13	38.98
			26.46	38.24	21.66	40.04
			21.71	37.05	25.04	33.54
Fig-8D:Changes of Grp78 protein expression.
		Normal	MOCK	WT	S16A	S16D
		9.14
		12.5
		9.92
0h			16.23	24.02	16.97	18.15
			16.92	18.35	14.33	22.39
			22.41	17.99	11.45	17.42
6h			23.26	23.44	27.82	11.37
			30.6	14.71	26.99	12.97
			21.59	16.63	20.67	7.52
24h			35.97	11.87	35.98	9.9
			35.11	10.75	32.38	8.44
			26.27	6.93	27.7	12.29
36h			30.47	12.02	30.34	12.28
			19.48	9.45	23.46	9.62
			22.14	8.62	24.59	8.73
Fig-8E:Changes of CHOP protein expression.
		Normal	MOCK	WT	S16A	S16D
		4.91
		6.23
		4.22
0h			7.59	10.79	10.03	5.84
			11.03	13.21	8.48	5.06
			8.23	10.56	8.85	4.46
6h			27.06	6.2	24.6	6.17
			22.43	7.66	20.83	4.76
			19.99	6.66	21.35	5.09
24h			26.51	10.52	20.38	6.19
			22.39	10.74	25.67	5.24
			22.65	8.59	19.5	4.35
36h			38.4	17.35	25.07	4.94
			32.63	12.74	19.87	4.09
			31.42	13.86	21.51	3.75
Fig-8F:Changes of phos-Eif2a1 protein expression.
		Normal	MOCK	WT	S16A	S16D
		8.98
		6.09
		6.38
0h			8.44	7.37	12.23	6.2
			7.84	6.06	10.35	4.81
			5.35	3.64	10.51	4.05
6h			12.42	7.31	18.45	6.26
			9.83	6.84	13.18	4.96
			8.38	4.57	14.15	4.41
24h			13.22	14.67	16.82	5.91
			11.38	11.35	12.51	5.53
			9.45	10.76	14.53	4.52
36h			32.95	14.6	28.42	8.57
			28.24	10.41	23.28	6.94
			26.29	9.04	22.16	6.21
Fig-8G:Changes of ATF6 protein expression.
		Normal	MOCK	WT	S16A	S16D
		4.7
		3.44
		2.81
0h			19.82	16.28	15.7	9.18
			13.23	12.87	10.85	6.82
			12.73	10.63	12.03	5.78
6h			23.85	15.88	20.51	8.19
			17.72	10.73	19.95	6.01
			17.38	11.97	15.4	5.42
24h			30.33	9.96	30.86	7.82
			23.48	7.07	25.06	5.32
			23.05	7.42	23.67	5.88
36h			30.09	9.03	29.81	7.67
			22.4	7.29	23.63	5.87
			23.14	10.56	25.85	4.73
